# Supplementary material for: Paper-and-pencil versus computerized administration mode: Comparison of data quality and risk behavior prevalence estimates in the European school Survey Project on Alcohol and other Drugs (ESPAD)
Source: PLoS One. 2019 Nov 20;14(11):e0225140. doi: 10.1371/journal.pone.0225140 (PMC6867655; doi:10.1371/journal.pone.0225140)
Supplement: S2 File — (XLSX) [file pone.0225140.s002.xlsx]

## Sheet: National data
ESPAD®Italy 2015
	National sample
	N=17257
	N Valid	n cases	%
Lifetime cigarette use	17204	10462	60.8
Lifetime alcohol use	17046	14830	87
Last year alcohol use	17019	13487	79.2
Last month alcohol use	17033	10528	61.8
Binge drinking during last month	17184	6098	35.5
Lifetime intoxication from drinking alcohol	17124	7149	41.7
Last year intoxication from drinking alcohol	17037	5292	31.1
Last month intoxication from drinking alcohol	17028	2310	13.6
Lifetime cannabis use	17138	5562	32.5
Last year cannabis use	17080	4546	26.6
Last month cannabis use	17068	2963	17.4
Lifetime ecstasy use	17228	478	2.8
Last year ecstasy use	17219	383	2.2
Lifetime amphetamines use	17120	347	2
Last year amphetamines use	17149	281	1.6
Lifetime methamphetamines use	17110	309	1.8
Last year methamphetamines use	17137	251	1.5
Lifetime cocaine use	17108	639	3.7
Last year cocaine use	17145	471	2.7
Lifetime crack use	17093	399	2.3
Last year crack use	17128	278	1.6
Lifetime inhalants use	17206	466	2.7
Last year inhalants use	17210	284	1.7
Last month inhalants use	17210	231	1.3
Lifetime tranquillisers or sedatives (without a doctor’s prescription) use	17213	915	5.3
Lifetime LSD or some other hallucinogens use	17091	489	2.9
Lifetime heroin use	17081	303	1.8
Lifetime magic mushrooms use	17078	455	2.7
Lifetime GHB use	17039	192	1.1
Lifetime anabolic steroids use	17039	247	1.5
Lifetime use of alcohol together with pills (medicaments) in order to get high	17191	567	3.3
Lifetime energy drink use	16758	9523	56.8
Last year energy drink use	16759	7053	42.1
Last month energy drink use	16724	4745	28.4
Lifetime use of energy drinks and alcohol during a single session	16813	5004	29.8
Last year use of energy drinks and alcohol during a single session	16826	3951	23.5
Last month use of energy drinks and alcohol during a single session	16813	2620	15.6
Lifetime use of cigarette, alcohol or any illicit drug	15151	13914	91.8
